# Supplementary material for: Pneumoproteins are associated with pulmonary function in HIV-infected persons
Source: PLoS One. 2019 Oct 1;14(10):e0223263. doi: 10.1371/journal.pone.0223263 (PMC6772133; doi:10.1371/journal.pone.0223263)
Supplement: S1 File — (CSV) [file pone.0223263.s001.csv]

Age	Male Sex (Assigned at Birth)	Hispanic	White	Black	Native Hawaiian or Other Pacific Islander	American Indian/Alaska Native	Mixed	Other Race/Ethnicity	Height	Weight	BMI	Ever-cigarette smoker	Pack-years smoking	Ever injection drug use	Current ART use in the past week	CD4 count (cells/_L)	Viral load (copies/mL)	Past history of bacterial pneumonia ever	Past history of bacterial pneumonia in last 6 months	Past history of Pneumocystic jirovecii pneumonia	FEV1 Predicted Value	FVC Predicted Value	Pre-bronchodilator FEV1	Pre-bronchodilator FVC	Pre-bronchodilator FEV1%predicted	Pre-bronchodilator FVC%predicted	Pre-bronchodilator FEV1/FVC	Post-bronchodilator FEV1	Post-bronchodilator FVC	Post-bronchodilator FEV1%predicted	Post-bronchodilator FVC%predicted	Post-bronchodilator FEV1/FVC	Reference Value for DLco Adjusted for Hemoglobin and Carboxyhemoglobin	Carboxyhemoglobin Value	Hemoglobin Value	DLco	DLco%predicted	CAT Score	CC-16 (ng/ml)	PARC/CL18 (pg/ml)	sRAGE (pg/mL)	sPD (ng/mL)
58	0	0	1	0	0	0	0	0			22.98	1	60	0	1	819	39	1	9	0	2.76	3.5	2.21	3.69	80	105	0.598915989	2.07	3.52	75	101	0.588068182	26.8			17.3	64.6		3.425	17944.8	1169.079	9.024
55	1	0	0	1	0	0	0	0	71.5	162	22.28	1	45	0	1	455		1	0	0	3.38	4.28	1.863784552	5.156150818	55	121	0.361468199	2.009912968	5.062888384	59	118	0.396989389	36.7	5.7	12.9	17.8	48.5	14	14.576	116035.1	220.869	2.798
72	0	0	0	0	0	1	0	0	62	116	21.22	1	36.75	1	1	1273		1	0	1	2.05	2.72	1.900529057	2.415767983	93	89	0.786718373	2.092859656	2.483263403	102	91	0.84278601	21.6	14.5	13.6	11.4	52.8	8	112.74	86790.6	626.388	2.85
61	1	0	0	1	0	0	0	0	66	213	34.38	0		0	1	1345	48	1	0	1	2.66	3.43	2.477781296	4.092337668	93	119	0.605468438	2.555913419	4.006409287	96	117	0.637956144	30.4	2.8	13.4	22	72.4	27	27.793	75905	280	3.053
71	0	0	0	1	0	0	0	0	64	160	27.46	1	46.75	0		635	658	1	0	0	1.84	2.37	0.998069793	1.531627476	54	65	0.651640042	1.142538756	1.591149002	62	67	0.718058934	23.3	5	10.9	7.5	32.2	31	41.716	112804.3	780.728	10
61	1	0	1	0	0	1	0	0	70	169	24.25	1	124	1	1	109		0		1	3.48	4.6	2.685208112	3.254493713	77	71	0.825077062	2.708159983	3.240167975	78	70	0.835808515	33.3	7.1	14.6	15.7	47.1	15	25.234	50356.7	578.691	24.933
58	1	0	0	1	0	0	0	0	71	207	28.87	1	63	1	1	584		1	1	0	3.29	4.2	1.539297879	3.191375971	47	76	0.482330472	1.498470068	3.361205935	46	80	0.445813228	35.8	13.9	13.1	14.8	41.3	29	24.698	52245.5	589.016	4.256
55	1	0	1	0	0	0	0	0	67	155	24.28	1	3.5	0	1	232	44	1	0	1	3.28	4.27	2.725787967	4.34836185	83	102	0.626853988	2.888168037	4.366721749	88	102	0.661404184	31.5	4.2	16.5	19.4	61.6	3	31.507	55041.9	690.607	4.145
56	1	0	1	0	0	0	0	0	70	156	22.38	1	27	1	1	464		1	0	0	3.74	4.89	2.043197393	4.415171683	55	90	0.462767371	2.285547785	4.329440713	61	89	0.527908323	35.4	5.5	15.6	25.5	72	4	20.529	30145.8	745.02	3.948
67	1	0	0	0	0	0	0	1	65	139	23.13	0		0	1	371		1	0	1	2.79	3.68	2.788556933	3.584563971	100	97	0.777934766	2.982088566	3.71666491	107	101	0.802356047	27.6	2	12	14.4	52.2	18	133.28	68280	945.989	40
51	1	0	0	0	1	0	0	1	69.5	182	26.49	0		0	1	400		0		1	2.83	3.71	2.882082582	3.519254804	81	77	0.818946835	2.913040876	3.381092072	82	74	0.861568042	33.4		14	23.2	69.5	14	31.541	106420	1252.35	3.837
41	1	0	0	0	1	0	0	0	69	205	30.27	0		0	1	307		1	0	0	3.47	4.23	4.189749181	6.243462086	121	148	0.671061844	4.256285071	6.045890689	123	143	0.703996366	37.7	1.2	13.5	35.1	93.1	0	16.655	33824.6	1366.533	2.517
65	1	2	1	0	0	0	0	0			35.83	1	60	0	1	625	39	1	9	1	3.8	4.94	2.04	3.95	54	80	0.516455696	2.13	3.91	56	79	0.544757033	35.6			21	59		18.779	47653.7	816.475	3.189
51	1	0	1	0	0	0	0	0			38.86	1		0	1	167	39	1	9	0	3.81	4.76	2.48	3.1	65	65	0.8	2.62	3.22	69	68	0.813664596	35.3			26.8	75.9		11.587	38831.4	553.069	13.919
56	1	0	1	0	0	0	0	0	70	222	31.85	1	35	1	1	632		1	0	0	3.74	4.89	2.816125318	3.715399623	75	76	0.757960275	2.793942735	3.485853195	75	71	0.801509007	35.4	6.8	14.7	20.1	56.8	19	39.447	52193	898.089	6.321
63	1	0	0	1	0	0	0	0	69	113	16.69	1	25	1	1	471		1	0	0	2.84	3.68	1.37155056	3.316256881	48	90	0.413583932	1.39167273	3.195602894	49	87	0.435496142	32	3.9	10.4	9.5	29.7	20	29.005	291457	327.877	3.048
38	1	1	0	0	1	0	0	0	65	159	26.46	1	10	1		107	20481	0		1	3.65	4.52	3.419225395	4.349191785	94	96	0.786174895	3.024084151	4.18160665	83	92	0.723187139	34	2.1	14.1	21	61.8	4	35.723	17722.9	751.148	1.939
54	0	0	1	0	0	0	0	0	62	190	34.75	1	48	1	1	331		1	0	1	2.55	3.24	1.078648597	1.926116914	42	60	0.560012006	1.318411417	1.955767095	52	60	0.674114735	24.2	1.3	11.5	11.9	49.2	21	503.11	139131	2409.413	10.206
47	0	0	1	0	0	0	0	0	65	111	18.47	1	16	1	1	642		1	1	0	2.97	3.72	2.611425281	3.469435334	88	93	0.752694611	2.698341727	3.417831421	91	92	0.789489414	27.1		11.3	20.8	76.8	10	42.9	68564.8	1630.706	15.235
53	1	0	0	1	0	0	0	0	69	151	22.3	1	21	0		185		1	1	0	3.19	4.01	2.01188267	2.98385638	63	74	0.674255867	2.058192611	3.56724596	64	89	0.576969638	35.1	4.5	12.6	13.6	38.7	23	905.35	278963	2024.355	2.954
64	1	1	0	1	0	0	0	0	68	139	21.13	1	98	0	1	647	29845	1	0	0	2.82	3.67	1.596816421	3.8708359	57	106	0.412524959	1.974195421	3.98538363	70	109	0.495358943	31.8	3.3	14.5	11.9	37.4	15	71.37	58012.9	735.559	12.66
41	1	0	0	0	1	0	0	0	65	160	26.63	0		0	1	232		1	1	1	4.28	3.02	2.317852259	2.93025583	93	97	0.79100679	2.364579111	2.851205945	95	94	0.829325961	33.3	1.7	14.8	20.7	62.2	17	44.916	56233.1	683.227	10.543
62	0	0	0	1	0	0	0	0	64	172	29.52	1	44	1	1	81		1	0	0	2.04	2.6	0.945550993	1.698860943	46	65	0.556579393	0.929032877	1.530607522	46	59	0.606970019	24.4	5.4	11.5	6.1	25	19	33.132	187644	1333.008	5.119
47	1	1	1	0	0	0	0	0	69	208	30.72	1	5.55	1	1	476		1	0	0	3.92	4.92	3.435877532	4.532369912	88	92	0.758075267	3.587715745	4.414100796	91	90	0.812785188	36.4	3.2	13.8	25.7	70.6	26	60.86	120833	1600.778	0.76
43	1	1	0	0	0	0	1	0			28.3	0		0	1	120	39	1	9	1	4.63	4.63	3.23	4.22	85	91	0.765402844	3.34	4.37	88	94	0.764302059	35			22	62.9		8.735	104690.9	626.361	10.119
42	1	0	1	0	0	0	0	0	71	160	22.32	1	8.4	0	1	189		1	1	0	4.29	5.42	3.711481988	5.496841192	87	101	0.675202695	3.810594082	5.390178442	89	99	0.706951379	39.3	4	12.5	27.1	69	3	37.408	35286.3	1449.954	5.573
61	1	0	0	1	0	0	0	0	69	146	21.56	0		0	1	455		1	1	1	2.98	3.85	2.856721446	3.869196057	96	101	0.738324294	2.843983695	3.826272726	95	99	0.743277832	33.1	1.8	15.1	13.7	41.4	25	128.82	184293	401.944	3.774
45	1	0	0	0	1	0	0	0	69	203	29.98	0		1	1	151	2016	0		1	3.95	5.02	3.182339042	4.36786592	81	87	0.728579838	3.46080327	4.509848952	88	90	0.767387845	36.6	2.1	14.2	22.8	62.3	3	24.506	51208.1	1167.382	1.753
49	1	0	1	0	0	0	0	0			30.07	1	17	0	1	304	39	1	0	0	3.78	4.68	1.9	4.34	50	93	0.437788018	2.32	4.72	61	101	0.491525424	34.9			15.3	43.8		7.877	25508.3	934.516	16.453
31	1	1	0	0	0	0	1	0	74	189	24.27	0		1		30	24279	1	1	0	4.18	5.02	4.450176299	5.032186866	106	100	0.884342418	4.625817418	5.253356934	111	105	0.880545045	44		11.9	32.4	73.6	20	42.981	61709.5	1038.064	12.84
49	0	0	0	1	0	0	0	0	62	144	26.34	0		0	1	67	212	1	0	0	2.17	2.7	2.127305098	2.67336756	98	99	0.795739849	2.08002162	2.469532609	96	92	0.842273397	24.8	4.1	12.8	13.9	56	28	15.007	150936	384.344	4.7
51	0	0	1	0	0	0	0	0	63	106	18.78	1	9.5	1	1	268		1	1	1	2.69	3.4	0.68971014	2.262818813	26	67	0.304801311	0.878669024	2.687852859	33	79	0.326903692	25.2	1.9	13.8	10.1	40.1	32	96.03	75035.9	1123.548	23.274
65	1	0	0	1	0	0	0	0	68	210	31.93	1	25	0	1	400		1	0	1	2.66	3.48	2.483656086	3.698927879	93	106	0.671452963	2.575836539	3.777840734	97	108	0.681827721	30.1	1	14.2	17.6	58.5	26	15.323	65979.6	841.697	8.557
50	1	1	1	0	0	0	0	0	67	162	25.37	0		0	1	39	81	0		1	3.41	4.35	2.81337589	3.32616055	82	77	0.84583286	2.912262678	3.367560863	85	77	0.864798825	33.4	1.3	11.5	20.5	61.4	6	49.96	32576.7	1707.53	16.401
54	1	0	1	0	0	1	0	0	71	200	27.89	1	12.25	1	1	908		1	0	0	3.8	4.95	3.605981171	4.639440835	95	94	0.77724478	3.545092344	4.470931053	93	90	0.792920379	35.9		15.6	29.8	83	10	46.69	33296.5	1123.59	3.672
51	1	0	0	1	0	0	0	0	68	265	40.29	1	14	1	1	651		1	1	1	3.1	3.88	3.101330675	3.887169123	100	100	0.797837855	3.084249467	3.709229887	100	95	0.83150669	34.5	7.3	13	24.9	72.2	3	5.753	52583.8	440.054	10.377
50	1	1	0	1	0	0	1	0	68	163	24.78	1	78	1	1	277		1	1	0	3.12	3.9	2.242756844	3.561621785	72	91	0.629701012	2.705247581	3.658076882	87	94	0.739527262	34.7	1.6	12.5	19.9	57.3	24	46.457	105633.5	708.341	5.683
69	1	0	1	0	0	0	0	0	70	187	26.83	0		0	1	625		1	0	1	3.33	4.5	2.506673396	4.218668699	75	94	0.594185885	2.726842374	4.081172884	82	91	0.668151645	32.8	1.7	14.2	27.7	84.5	4	33.97	40318.8	Not done	Not done
47	1	0	1	0	0	1	1	0	70	150	21.52	1	29.5	0	1	496		1	1	1	4.02	5.14	1.75115262	4.474588513	44	87	0.391355007	2.002927125	4.721817136	50	92	0.424185661	37.4	1.7	15	20.2	54	16	60.93	32552.7	1954.012	10.563
51	1	0	1	0	0	0	0	0	73	260	34.3	1	15	0	1	189	658	1	0	1	4.29	5.55	2.399431676	4.037953377	56	73	0.594219757	2.100256503	4.253599405	49	77	0.493759826	39.5	1.5	13.6	17.7	44.8	6	59.55	34198	415.372	5.509
43	1	0	0	1	0	0	0	0	67	129.5	20.28	1	15.4	0	1	570		1	1	0	3.17	3.88	2.638878554	4.030601263	83	104	0.654710893	2.895561218	3.918419719	91	101	0.738961476	35	3.5	12	23.9	68.3	4	42.93	34245.2	1291.479	11.708
56	1	0	0	1	0	0	0	0	73	237	31.27	1		0	1	810		1	0	0	3.61	4.57	3.027133465	3.838379741	84	84	0.788648771	2.994748473	3.651003122	83	80	0.820253605	38.6	1.9	13.7	22.7	58.8	3	46.754	61113.6	1502.053	28.147
50	1	0	0	0	0	1	0	0	67	163	25.53	1	37	1	1	158		1	0	1	3.55	4.56	2.270625811	3.022732079	64	66	0.751183284	2.49709259	3.053879797	70	67	0.817678742	33.4	2.8	14.6	19.3	57.8	9	16.468	27215	997.146	2.701
59	1	0	0	1	0	0	0	1	68	154	23.42	0		0	1	175		0		1	2.94	3.76	3.053045034	3.929572582	104	105	0.776940741	3.259690285	3.943472758	111	105	0.826603982	32.9	1.2	12.7	21.2	64.4	3	17.677	35450.5	374.727	1.085
48	1	0	1	0	0	0	0	0	73	284	37.47	1	12	1	1	580		0		1	4.45	5.54	4.035932511	4.88156426	91	88	0.826770334	4.107866973	4.808076501	92	87	0.854368056	40.3	3.4	11	29.4	73	14	50.05	217006	913.341	6.127
52	1	0	0	1	0	0	0	0	71	200	27.89	1	6.8	1	1	392	525	1	0	0	3.45	4.33	3.589430332	5.045162201	104	116	0.711459848	3.791929543	5.088320971	110	117	0.74522216	37.4	3.1	15.7	22.3	59.6	28	22.448	62551.8	808.726	1.348
63	0	0	0	1	0	0	0	0	63	149	26.39	1	46	0	1	935		1	0	0	1.95	2.49	1.816322744	2.139434934	93	86	0.848973117	1.765985452	2.090608746	90	84	0.844723077	23.6	8.4	13.4	10.8	45.8	18	34.07	49757.7	975.342	15.874
49	0	0	0	1	0	0	0	0	66	301	48.58	1	22	0	1	2825		0		0	2.53	3.15	1.981377676	2.28696312	78	73	0.866379374	1.970786393	2.268594511	78	72	0.868725717	27.6		10.6	17.5	63.4	31	22.931	88055.1	302.231	1.428
66	1	0	0	1	0	0	0	1	69	152	22.45	1	24	0	1	37		1	0	0	2.89	3.78	1.250607848	3.010223925	43	80	0.415453428	1.607033044	4.010427117	56	106	0.400713689	32.2	3.4	14.6	19	59	19	11.436	47735.1	449.313	1.933
53	1	0	0	1	0	0	0	0	70	199	28.55	0		0	1	370		0		0	3.29	4.14	2.479572296	2.876387	75	69	0.862044049	2.481927067	2.867300928	75	69	0.865596995	36.1	1.2	11	22.6	62.6	3	33.891	47002.4	790.984	8.977
38	1	0	0	0	0	0	0	1	78	181	20.92	1	1.4	1	1	455		0		0	4.02	4.9	4.280986968	5.996436596	106	122	0.713921827	4.788269818	5.915849566	119	121	0.809396819	47.9	0.9	12.8	32.5	67.8	7	25.732	46296.6	1088.14	2.896
45	1	0	1	0	1	0	0	0	69	173	25.55	1	27	1	1	721		1	0	1	3.95	5.02	2.985730276	4.065759957	76	81	0.734359703	3.089245558	3.996245638	78	80	0.773036955	36.6	2.2	13.3	27.4	74.9	13	17.13	34430.7	1009.992	11.624
51	1	0	0	1	0	0	0	0	69	191	28.21	1	6.25	0		14	295873	1	0	0	3.22	4.03	3.259065509	4.015655875	101	100	0.81158984	3.348517418	4.06146729	104	101	0.824460024	35.3	1.9	12.1	21	59.5	8	16.193	61328.4	867.263	11.308
59	1	0	0	1	0	0	0	0	72	171	23.19	1	186	0	1	143		1	0	1	3.41	4.36	2.779852509	4.143400788	81	95	0.670910841	3.123753071	4.467418194	91	103	0.699230055	37.1		11.8	19	51.2	3	13.118	96087.5	677.695	9.098
59	0	0	0	1	0	0	0	0	68	233	35.43	1	5.6	0	1	726		1	0	0	2.48	3.15	1.755974233	2.152998023	71	68	0.815594912	2.080444135	2.476687938	84	79	0.840010606	27.4	2.3	13.4	14.7	53.6	34	16.112	89411.2	813.962	5.784
57	0	0	1	0	0	0	0	0	61	252	47.61	1	35	1	1	938		0		0	2.36	3.02	1.912461087	2.417501807	81	80	0.791089827	1.942719638	2.334626913	82	77	0.832132804	23.1	1.2	11.6	18.4	79.7	3	57.52	55150.3	3014.742	6.145
43	1	0	0	1	0	0	0	0	66	155	25.02	1	2.1	1	1	290	201195	1	0	0	3.06	3.74	3.545169771	4.004707396	116	107	0.885250636	3.473171771	3.995274425	114	107	0.869319952	34.1	1.6	13.3	27.6	80.9	5	39.743	44157	620.885	2.235
63	1	0	1	0	0	0	0	0	72	191	25.9	1		0	1	855		1	0	0	3.76	5.01	3.130934801	4.488751531	83	90	0.697506819	3.244533062	4.391160488	86	88	0.738878269	36	1.4	17.2	24.6	68.3	13	52.71	49146.2	1566.351	8.782
41	0	0	0	1	0	0	1	0	65	141	23.46	0		0	1	771		1	0	0	2.61	3.18	3.643330455	4.177654862	140	131	0.872099437	3.613866091	4.130729914	138	130	0.874873489	28		13.9	24.8	88.6	5	24.454	24534.6	864.815	3.533
41	1	1	0	0	0	1	0	0	70	206	29.56	1	28	0	1	302		0		0	4.2	5.2	3.965175331	6.161564589	94	118	0.643533842	4.279145539	6.203454971	102	119	0.689800371	38.7	3.8	15	28.3	73.1	7	17.546	40104.9	1252.747	5.224
50	1	1	0	0	0	0	0	1	67	200	31.32	1	6.5	0	1	853		0		0	3.54	4.5	2.302658394	3.598763943	65	80	0.639847023	2.661967456	3.784233898	75	84	0.703436291	33.4	0	14.4	26.7	79.9	12	43.18	51938.3	1717.391	30.294
58	1	0	0	1	0	0	0	0	68	196	29.8	1	18.75	0	1	864		0		0	2.96	3.77	1.220479727	2.881805897	41	76	0.423512121	1.280186757	2.919763923	43	77	0.438455571	33.1	4	16.1	19.8	59.8	3	24.469	83105.9	389.062	1.987
47	1	0	1	0	0	0	0	0	69	191	28.21	1	13.5	0	1	280		0		0	3.89	4.97	3.694335938	6.26410079	95	126	0.58976317	3.957799351	6.020958424	102	121	0.6573371	36.2	4	13.7	31.5	87	19	26.076	82495.6	1788.946	14.553
31	1	0	1	0	0	0	0	0	71	150	20.92	1	2.8	1	1	1311		0		0	4.59	5.65	5.451071322	6.983402967	119	124	0.780575222	5.38158226	6.626218319	117	117	0.812164949	42		14	21.7	51.7	9	34.827	29267.5	1221.582	11.392
37	0	1	1	0	0	1	0	0	66	293	47.29	1			1	1093		1	0	0	3.24	3.98	3.157210797	3.975174323	97	100	0.794232036	3.096046597	3.590262711	95	90	0.862345418	29.3	3.9	13.9	21.4	73	26	15.777	80073.2	1081.159	5.224
													23
